# Supplementary material for: River Biofilms Microbiome and Resistome Responses to Wastewater Treatment Plant Effluents Containing Antibiotics
Source: Front Microbiol. 2022 Feb 9;13:795206. doi: 10.3389/fmicb.2022.795206 (PMC8863943; doi:10.3389/fmicb.2022.795206)
Supplement: Supplementary file 1 [file Presentation_1.zip]

Archive with 4 entries (4 files):
- Supplementary Figures 1-9 and Tables 1-4.DOCX
- Supplementary Table 5.XLSX
- Supplementary Table 6.XLSX
- Supplementary Table 7.XLSX
