# Supplementary material for: River Biofilms Microbiome and Resistome Responses to Wastewater Treatment Plant Effluents Containing Antibiotics
Source: Front Microbiol. 2022 Feb 9;13:795206. doi: 10.3389/fmicb.2022.795206 (PMC8863943; doi:10.3389/fmicb.2022.795206)
Supplement: Supplementary file 1 [file Presentation_1.zip › Supplementary Table 5.XLSX]

## Sheet: Sheet1
Supplementary Table 5: Gene classes and groups according to their function, and primers used for their detection and characterisation .
Target	Groups	Forward primer	Reverse primer
catB3	Resistance to chloramphenicol	AAGGCAAGCTGCTTTCTGAG	TCGAATGAGTGCCCATGATA
cat		CAATCCTCAATCGACACGAA	GATTGTGTAGCAAGGCAGCA
cm1A1		AATGGGATGCCTGATAGCTG	ACCCACTAGCCACATTGGAG
aac(3)-IId	Resistance to aminoglycosides	TGACGTATGAGATGCCGATG	GAGAATGCCGTTTGAATCGT
aadE		GCATGATTTCCTGGCTGATT	CCACAATTCCTCTGGGACAT
aac(6')-Ib		TTGCAATGCTGAATGGAGAG	TGGTCTATTCCGCGTACTCC
aadA		CAGCGGAGGAATTCTTTGAC	GCTGCGAGTTCCATAGCTTC
aac(6')-IIa		GGAACACTACCTGCCCAGAG	GCGACGTACGACTGAGCATA
spc		TGACGAACGCAATGTGATTT	TCAGCTGCCAGATCTTTTGA
aph(3')-III		CCGGTATAAAGGGACCACCT	CTTTGGAACAGGCAGCTTTC
aph(2")-I(de)		CGGAGGTGGTTTTTACAGGA	TTGCTTCGGCAGATTATTGA
aph(2")-Ib		ATCAAATCCCTGCGGTAGTG	CAAGGGCATCCTTTTCCTTT
aadB		GCCGATGAAGTACCACCAGT	CGCAAGACCTCAACCTTTTC
AAC(3)-Ib		CTACCCAAGTTCGAGCAAGC	GCTTCAGGTGGCTAATCAGG
strB		GGCGATTATAGCCGATCAAA	CGCGACTGGAGAACATGATA
aac(6')-aph(2")		TCCAAGAGCAATAAGGGCATA	TGCCCTCGTGTAATTCATGT
bacA_2	Resistance to bacitracin	GAGGCATTGATCCTTGGTGT	AAACAATGCCGAACCGATAG
bacA_1		GGCTGCGTTACTGTCGTTTT	GGCCAATGATAAATGCATCC
cepA	Resistance to beta-lactams	ATGTCCTGCCCTGGTAGTTG	CTTGCCCGTCGATAATGACT
cblA		TGCCTGCGACATCTTGATAG	CCGTCTTCTGTTTCCGAGAG
cfxA		GCGCAAATCCTCCTTTAACA	ACAATAACCGCCACACCAAT
blaTEM		AAGCCATACCAAACGACGAG	TTGCCGGGAAGCTAGAGTAA
blaIMP		GCTACCGCAGCAGAGTCTTT	CCCACCCGTTAACTTCTTCA
blaAMPC		ACCGCTAAACAGTGGAATGG	GCAAGTCGCTTGAGGATTTC
blaDHA		AAAGTGCGCAAAGCCAGTAT	AAGATTCCGCATCAAGCTGT
blaCMY-2		CGATCCGGTCACGAAATACT	CCTGCCGTATAGGTGGCTAA
blaACC		TTGTTACGCTACGTGCAAGC	CGATTTGAAATAGCCGGTGT
blaSHV		CTTTCCCATGATGAGCACCT	CAGATCCTGCTGGCGATAGT
blaVIM		TGTCCGTGATGGTGATGAGT	TTTCAATCTCCGCGAGAAGT
blaKPC		TGGCTAAAGGGAAACACGAC	TAGTCATTTGCCGTGCCATA
blaIMI		AGTCGATCCCAGCAGCTTTA	CCAAGAAACTGTGCATTCCA
blaBIC-1		CCATCAGCGCACAACATAGT	CCAGAACGTTTTCCAGAAGC
blaGES		GACCCACACCATTGAGAGGT	GCGCAGGTACCAGTTTTCTC
blaNDM		TGGATCAAGCAGGAGATCAA	ATTGGCATAAGTCGCAATCC
blaOXA		GTGGCATCGATTATCGGAAT	AGAGCACAACTACGCCCTGT
blaCTX-M		ACTATGGCACCACCAACGAT	GGTTGAGGCTGGGTGAAGTA
blaPer-1		GAAAGGTGCTGCAGAGATCCTA	CTCTGGTCCTGTGGTGGTTT
ermF	Resistance to macrolides (erythromycin)	AGCACCCGCTTTTTCCTTAT	GATCAAGAGGGGCTTTAGGG
ermB		GGTTGCTCTTGCACACTCAA	CTGTGGTATGGCGGGTAAGT
ermC		TGAAATCGGCTCAGGAAAAG	GGTCTATTTCAATGGCAGTTACG
ermY		AAGTTCCCAAACAACAAAGCA	TTCACTTTCAAAGACAATTTTTCG
mfsA		AATATGCTCTCCGGGCTTTT	TTTGCACACCGTAAAATGGA
mefA_10		CCTGCAAATGGCGATTATTT	CCAAAGACCGCATAGGGTAA
macB		GGCTGGAAGACCGTACAGAG	GTTGGTTCATCGGCAAGAAT
ermX		TGACGCTGTACTCCTCATGC	CGAGAACCCAGGTGAAATGT
acrA	Multidrug efflux pump	GAAGGTAGCGACATCGAAGC	CTTTCGCCAGATCACCTTTC
mdtO		TTGTTGGCCTCTATCCAACC	TTAAGCGCTTGATGCATTTG
tolC		CTGAAAGAAGCCGAAAAACG	CGTCGGTAAGTGACCATCCT
mdtL		CGGACAAACCACGAGAAAAT	GAAGGTGAGGATCACCGAAA
mdtF		GGACCCGCAAAAACTCAATA	AGTTGACCACCGGAAATCTG
qnrA	Resistance to fluoroquinolones	ATTTCTCACGCCAGGATTTG	ACTGCAATCCTCGAAACTGG
qnrB		CGATCTGACCAATTCGGAGT	ACGATGCCTGGTAGTTGTCC
qnrS		TGGAAACCTACCGTCACACA	AATCGCATCGGATAAAGGTG
qnrC		GCAGAATTCAGGGGTGTGAT	AACTGCTCCAAAAGCTGCTC
cusF	Resistance to heavy metals	CCCAGGCTAACGAACATCAT	TGCTTTCCAGATCGATACCC
copA		CGACATGACCATCAACAACC	TAGTACTCCCCGTGCGTGAT
copD		GAGTGTGCCTGACCCTGTTT	TCTTCGGCTACCAGCAGTTT
cadA		CGATCGCTGTCTTTTTAGGC	TACACCAAAGCCAACACGAA
merA		TTGTACAAGGCACGTTGAGG	CGCCTTGTTCGATGGATAAT
czcA		CGTTCGTGGACGTGATATTG	ACCCCATGTCATCCAGTAGC
qacA	Resistance to quaternary ammonium compounds	GACCCTTCTGGTACCCAACA	TCCCCATTTATCAGCAAAGG
qacC		TGGGCGGGACTAGGTTTAG	ACGAAACTACGCCGACTATGA
qacE		TCGGTGTTGCTTATGCAGTC	ATCAAGCTTTTGCCCATGAA
vanA	Resistance to vancomycin	GTGCGGTATTGGGAAACAGT	TGCGTTTTCAGAGCCTTTTT
vanB		CCTGCCTGGTTTTACATCGT	GCTGTCAATCAGTGCAGGAA
tetQ	Resistance to tetracycline	GCAAAGGAAGGCATACAAGC	AAACGCTCCAAATTCACACC
tetW		GGTGCAGTTGGAGGTTGTTT	AAATGACGGAGGGTTCCTTT
tetM		TTGATGCGGGAAAAACTACC	TACCTCTGTCCACGCTTCCT
tetO		GCGTCAAAGGGGAATCACTA	CGGTATACTTCCGCCAAAAA
tetB		CAAAACTTGCCCCTAACCAA	GCTTTCAGGGATCACAGGAG
arnA	Resistance to polymixin	GAAATTCACCGTCTGGTCGT	GTGGTGCAACAGAAATCACG
mcr-1		TCCAAAATGCCCTACAGACC	TAGCACACCCAAACCAATGA
sul1	Resistance to sulphonamides	AGGCTGGTGGTTATGCACTC	AAGAACCGCACAATCTCGTC
sulA		GATATTCGCGGTTTTCCAGA	GTCTTGCACCGAATGCATAA
mecA	Resistance to methicillin	TCCAGGAATGCAGAAAGACC	GGCCAATTCCACATTGTTTC
dfrA27	Resistance to trimethoprim	TTGTTGTTTCTGGTGGTGGA	TTCCGGAAAGAAAACATTGC
dfrF		GATTGTTGCGAGGTCAAAGAA	CGCCCCATAATAACCACATT
dfrB1		GATTGTCGGGTGGTACTGCA	TCTGTACTGAGCCTGGGTGA
vatB	Resistance to streptogramin	TGGGAAAAAGCAACTCCATC	TTCTGACCAATCCACACATCA
vat(A)		GGGTTGGGAGAAGTATATGCCT	TCCCCAATTTTCACCCCAGG
ISSW1	Transposase genes/Mobile genetic elements (MEGs)	TTGAACAAGACCATCGTCCA	TCTCCATCCCCTTAATCGTG
ISS1N		GACAGAGCACCGAACTGTGA	TGCCCTTAATCGTGGAAGAG
IS6 _IS6100		GAGAGAGCTTTTGGCATTGG	AGAGGTAGGCTGTCGCTCTG
Tp614		TTTCACTGAGGGGATGGAAG	TTGCCTTCCCATTTCTCAAC
IS613		GTGGCGGTTATTGACGACTT	TTCAGCGTGTCCTTCTGATG
IS6 group		ACCTTTGATGGTGGCGTAAG	TACCGGAACAACGTGATTGA
tn3_tnpA		TCTTCGTCGCTACAGAGCAA	CGTGGCTATAGGCTTTCAGG
ISEc9		TGAAAAGCGTGGTAATGCTG	TCGCCCAAAATGACTTTAGC
Inc-P1		TGATCCCAACACCGTCGATG	CTTCTTCCCCTTGGCGTCAT
crAssphage		CAGAAGTACAAACTCCTAAAAAACGTAGAG	AATAACGATTTACGTGATGTAAC
TTV		GTAAGTGCACTTCCGAATGGCTGAG	GCCGAATTGCCCTTGAC
16S rRNA		CAACGCGARGAACCTTACC	ACAACACGAGCTGACGAC
