# Supplementary material for: River Biofilms Microbiome and Resistome Responses to Wastewater Treatment Plant Effluents Containing Antibiotics
Source: Front Microbiol. 2022 Feb 9;13:795206. doi: 10.3389/fmicb.2022.795206 (PMC8863943; doi:10.3389/fmicb.2022.795206)
Supplement: Supplementary file 1 [file Presentation_1.zip › Supplementary Table 6.XLSX]

## Sheet: Feuil1
Supplementary Table 6: Cumulative normilized abundance of RGs and MGEsin river biofilms grouped by family.
Location	Month	Chloramphenicol	Aminoglycosides	Bacitracin	Beta-lactams	Macrolides	Efflux	Fluoroquinolones	Heavy metals	QACs	Vancomycin	Tetracycline	Polymixyn	Sulphonamides	Methicilin	Trimethoprim	Streptogramin	MGEs	Integrons
UPS	Jan	0.00364317	0.10417	0.00782902	0.254969	0.0206789	0.0290353	0.00246137	0.00861884	0.0145192	0	0.113669	0.0279228	0.0532171	0.00102576	0.131561	0.190502	0.0357361	0.000441409
UPS	Feb	0.00568239	0.103566	0.0100287	0.238381	0.0240128	0.0312382	0.00828279	0.020336	0.0131785	0	0.144638	0.0301171	0.0481187	0.000943343	0.121209	0.162016	0.033159	0.00509234
UPS	Mar	0.00631297	0.0986974	0.00851365	0.206341	0.0230515	0.0320073	0.00287834	0.00943059	0.0121211	0	0.188509	0.0346049	0.0544649	NA	0.123375	0.154688	0.0405369	0.00446866
UPS	Jul	0.00447006	0.0787492	0.016597	0.326071	0.0298496	0.0601484	0.00342986	0.0112398	0.0220979	0	0.257081	0.0222947	0.0486932	NA	0.0415852	0.04012	0.0367696	0.000803741
UPS	Aug	0.00205145	0.0890783	0.0379928	0.303491	0.0126559	0.0513744	0.00258443	0.0177702	0.0123004	0.0100354	0.358744	0.00524614	0.0191638	NA	0.00555589	0.0314616	0.0392146	0.00127948
UPS	Sep	0.00211252	0.120517	0.0301766	0.313032	0.0181593	0.0490946	0.00969508	0.004452	0.0505065	0	0.309139	0.0202164	0.0123209	NA	0.00964638	0.0160219	0.0337914	0.00111803
UPS	Oct	0	0.14255	0.00698982	0.322378	0.0109419	0.0217511	0.0116689	0.0074535	0.0295876	0.00579612	0.11169	0.0308668	0.0724372	NA	0.0329935	0.132294	0.0578474	0.00275397
UPS	Nov	0.00479724	0.0959314	0.015879	0.299452	0.019596	0.0466985	0.0263862	0.0534482	0.0188743	0	0.159365	0.0292452	0.0479105	NA	0.105305	0.040111	0.0336834	0.00331764
UPS	Dec	0	0.193428	0.0167839	0.369483	0.0149109	0.0495568	0.0174545	0.0176458	0.0154333	0.0119824	0.0699049	0.0187257	0.0339486	NA	0.0880099	0.0370373	0.0377305	0.00796419
DWS	Jan	0.00337988	0.0921936	0.00343269	0.190241	0.0260761	0.019305	0.00569583	0.0146112	0.0111734	0	0.0864885	0.0338476	0.0896786	0.0207752	0.144424	0.206495	0.0519876	0.000194543
DWS	Feb	0.0025044	0.0744531	0.00655467	0.161237	0.0202933	0.0213995	0.0124567	0.0288779	0.00594227	0	0.0589121	0.0352862	0.10131	0.0163144	0.131662	0.259684	0.0591204	0.00399189
DWS	Mar	0.00453302	0.0838287	0.00571964	0.187515	0.0208114	0.0247679	0.00678134	0.0185221	0.0111501	0	0.0904947	0.0421688	0.0922697	0.0163393	0.161028	0.170609	0.0598046	0.00365613
DWS	Jul	0.00686966	0.0916801	0.000733742	0.210093	0.0167343	0.00637224	0.00263126	0.0628654	0.0179431	0	0.0186805	0.13154	0.104138	0.0509885	0.0148401	0.219676	0.0437362	0.000477148
DWS	Aug	0.00521604	0.109813	0.000893829	0.218068	0.0153	0.00484795	0.00121342	0.0441157	0.01848	0.00532802	0.0154027	0.101903	0.127933	0.0980297	0.00973844	0.170777	0.0513646	0.00157566
DWS	Sep	0.0055179	0.104128	0.0011696	0.193788	0.0145076	0.0054287	0.00240433	0.0466555	0.02072	0	0.0150771	0.121653	0.110395	0.0564092	0.0121294	0.238474	0.0505717	0.000971053
DWS	Oct	0	0	0	0	0	0	0	0	0	0	0	0	0	NA	0	0	0	1
DWS	Nov	0.00281916	0.122572	0.00321972	0.287195	0.0155762	0.023284	0.00500827	0.0199476	0.00877447	0.000806227	0.0244258	0.0782141	0.0811861	0.0159148	0.0312963	0.228438	0.0512006	0.000121961
DWS	Dec	0.00161271	0.137471	0.00221837	0.269086	0.0112974	0.0239839	0.00231472	0.00877856	0.00601139	0.00156838	0.0487395	0.0402168	0.0875141	0.0200946	0.047516	0.237007	0.0542663	0.000303049
NA - not detected or Ct>20.01
