# Supplementary material for: River Biofilms Microbiome and Resistome Responses to Wastewater Treatment Plant Effluents Containing Antibiotics
Source: Front Microbiol. 2022 Feb 9;13:795206. doi: 10.3389/fmicb.2022.795206 (PMC8863943; doi:10.3389/fmicb.2022.795206)
Supplement: Supplementary file 1 [file Presentation_1.zip › Supplementary Table 7.XLSX]

## Sheet: Feuil1
Supplementary Table 7: Normilized abundance of RGs and MGEs in river biofilms.
Location	Month	catB3	cat	cm1A1	aac(3)-IId	aadE	aac(6')-Ib	aadA	aac(6')-IIa	spc	aph(3')-III	aph(2")-I(de)	aph(2")-Ib	aadB	AAC(3)-Ib	strB	aac(6')-aph(2")	bacA_2	bacA_1	cepA	cblA	cfxA	blaTEM	blaIMP	blaAMPC	blaDHA	blaCMY-2	blaACC	blaSHV	blaVIM	blaKPC	blaIMI	blaBIC-1	blaGES	blaNDM	blaOXA	blaCTX-M	blaPer-1	ermF	ermB	ermC	ermY	mfsA	mefA_10	macB	ermX	acrA	mdtO	tolC
UPS	Jan	0.0110491	0.0701824	NA	NA	0.0118881	NA	NA	0.118324	NA	2.07686	NA	NA	0.0833576	0.101032	NA	NA	0.125036	0.0548098	NA	0.0176246	0.0839274	1.20692	0.612861	NA	0.360851	NA	NA	NA	NA	0.186217	0.0130214	NA	NA	NA	3.02638	0.182179	0.165552	NA	NA	0.055247	0.145658	NA	0.021588	0.0567732	0.195761	NA	0.0228088	0.575357
UPS	Feb	0.00796894	0.0647123	NA	0.00542507	0.00726217	NA	NA	0.168761	NA	1.02701	0.00645641	NA	0.0574319	0.0523147	NA	NA	0.0641694	0.0641038	0.00616607	0.00804837	0.141213	0.500746	0.305825	0.00919272	0.194923	NA	NA	NA	NA	0.134785	0.00470889	NA	NA	NA	1.55	0.0767381	0.121399	NA	0.00723046	0.0448751	0.0698904	0.00702971	0.00523309	0.0424684	0.122697	NA	0.0488432	0.305142
UPS	Mar	0.0114348	0.0609919	NA	NA	NA	NA	NA	0.288552	NA	0.827581	0.00915433	NA	NA	0.0502315	NA	NA	0.0659947	0.0356023	NA	0.00956666	0.0333771	0.43846	0.122261	0.00921263	0.138854	NA	NA	0.0152361	NA	0.158916	NA	NA	NA	NA	1.35451	0.0742549	0.104818	NA	NA	0.0415155	0.0612547	NA	0.00863851	0.0508138	0.110654	NA	NA	0.363138
UPS	Jul	NA	0.0199708	0.0130373	NA	NA	NA	NA	0.220548	NA	0.486609	0.0121677	NA	NA	0.0352291	NA	NA	0.14143	0.0204272	NA	NA	0.0261324	0.257521	0.263851	NA	0.0207011	NA	NA	0.0214669	0.0122402	0.0790311	NA	NA	NA	NA	2.11675	0.258982	0.111175	NA	NA	0.0241442	0.069403	NA	0.020349	0.0751293	0.102074	NA	0.0120609	0.545545
UPS	Aug	NA	0.00956873	NA	NA	NA	NA	NA	0.163746	NA	0.234804	NA	NA	NA	0.0169432	NA	NA	0.177213	NA	NA	NA	0.0142151	0.0538074	0.0201903	NA	0.00635057	NA	NA	0.0112265	NA	0.00614245	NA	NA	NA	NA	1.09336	0.155962	0.0590288	NA	NA	0.017074	NA	NA	0.00582966	0.0332121	NA	NA	NA	0.239629
UPS	Sep	NA	0.00681839	NA	NA	NA	NA	NA	0.187465	NA	0.175694	NA	NA	NA	0.0192193	NA	NA	0.0937807	0.00279671	NA	NA	0.0103172	0.0384436	0.0198165	NA	0.0104793	NA	NA	0.0192282	NA	0.00637945	NA	NA	NA	NA	0.771985	0.0828726	0.0480728	NA	NA	NA	NA	NA	NA	0.0174553	0.0380882	NA	NA	0.158458
UPS	Oct	NA	NA	NA	NA	NA	NA	NA	0.0303291	NA	0.167973	NA	NA	0.00480773	0.00468591	NA	NA	0.00804664	0.00154973	NA	NA	0.00568081	0.0266701	0.0142039	NA	0.00302913	NA	NA	0.0021885	NA	0.00543179	0.00118821	NA	NA	NA	0.359837	0.0443402	0.00736496	NA	NA	0.00222367	NA	NA	0.00601262	0.0022876	0.00542617	NA	0.00105976	0.0282498
UPS	Nov	0.0104513	0.00750908	0.0132185	0.0043212	0.0201835	NA	NA	0.296199	NA	0.217364	0.00300817	NA	0.0357965	0.0461529	NA	NA	0.0417189	0.0614838	0.00940449	0.00402522	0.270177	0.129042	0.26459	0.00487651	0.0229767	NA	NA	0.013657	NA	0.0880917	NA	NA	NA	NA	0.923161	0.168471	0.0437818	NA	0.0193613	0.022155	NA	0.00432212	0.00428411	0.0131081	0.0641303	NA	0.0961933	0.165341
UPS	Dec	NA	NA	0.00480788	NA	NA	NA	NA	0.534027	NA	0.188198	NA	NA	NA	0.0249175	NA	NA	0.0523545	0.0124757	NA	NA	0.0318694	0.0463692	0.0147952	NA	NA	NA	NA	0.0136327	NA	0.0348136	NA	NA	NA	NA	1.0659	0.0119107	0.00647515	NA	NA	NA	NA	NA	NA	0.0133172	0.0442783	NA	0.0108839	0.180536
DWS	Jan	0.171952	0.135167	0.0891708	0.0429703	0.106253	NA	NA	0.803503	NA	8.97837	0.0778604	NA	0.277782	0.501265	NA	NA	0.157406	0.245076	0.0510469	0.0946606	0.791197	3.05178	4.03448	0.0699788	0.604195	NA	NA	0.0780584	NA	1.51136	NA	NA	NA	NA	10.1565	1.17167	0.679986	NA	0.043675	0.109838	1.71184	0.0382731	0.055627	0.192395	0.871771	NA	0.253541	1.82742
DWS	Feb	0.0337874	0.0297236	0.0656457	NA	0.0800452	NA	NA	0.150225	NA	3.24445	0.0264578	NA	0.0997751	0.238726	0.00949345	NA	0.0518306	0.286205	0.040245	0.0155279	0.760467	0.838837	1.56432	0.0234905	0.254471	NA	NA	0.0167645	NA	0.674619	0.0120178	NA	NA	NA	3.46129	0.407023	0.0273898	NA	0.0487694	0.0387424	0.378683	0.016056	0.0162432	0.0722394	0.47583	NA	0.282733	0.620132
DWS	Mar	0.0187001	NA	NA	NA	0.0324577	NA	NA	0.110437	NA	1.92805	0.0229855	NA	0.0683941	0.0997555	NA	NA	0.0432496	0.111092	0.0213294	NA	0.104752	0.530774	0.680397	NA	0.182746	NA	NA	0.0215345	NA	0.337528	NA	NA	NA	NA	2.77011	0.155432	0.246062	NA	NA	NA	0.212414	NA	NA	0.0706392	0.278533	NA	0.0522225	0.526427
DWS	Jul	1.69279	0.172204	0.277704	0.0926397	0.477996	NA	0.423768	0.0474585	NA	26.5893	0.0650493	NA	0.275229	0.415274	NA	NA	0.113326	0.115534	1.6279	0.0407891	0.412925	15.642	1.35113	0.163037	4.44007	NA	NA	0.128246	0.555664	1.12957	0.0556174	NA	NA	NA	28.8849	7.50115	3.59658	NA	0.0367109	0.936052	0.746602	0.469532	0.165955	0.33584	0.845564	0.170753	0.0828251	1.67461
DWS	Aug	3.52815	0.151522	0.602384	0.496631	0.720806	NA	0.534444	NA	NA	81.7028	0.254838	NA	0.817292	0.279357	NA	NA	0.514695	0.193118	2.47251	0.158283	0.321225	35.0366	8.26215	0.581085	11.503	NA	NA	0.669484	2.16782	1.54301	0.318723	NA	NA	NA	79.4565	25.3918	0.85593	NA	NA	4.02045	NA	0.750447	0.553708	1.13767	2.77819	0.265616	NA	3.14758
DWS	Sep	0.0937069	0.058278	0.115098	0.0561395	0.230736	NA	0.19187	NA	NA	14.5691	0.0277975	NA	0.126682	0.235164	NA	NA	0.136847	0.036903	0.563383	0.0258604	0.297707	0.366077	1.04404	0.0922289	0.281006	NA	NA	0.0902327	0.157705	0.454769	NA	0.0262279	NA	NA	11.9852	0.285471	1.12952	NA	0.0249946	0.542802	0.468109	0.112559	0.581427	0.10005	0.350227	0.0244789	0.100171	0.622594
DWS	Oct	NA	NA	NA	NA	NA	NA	NA	NA	NA	NA	NA	NA	NA	NA	NA	NA	NA	NA	NA	NA	NA	NA	NA	NA	NA	NA	NA	NA	NA	NA	NA	NA	NA	NA	NA	NA	NA	NA	NA	NA	NA	NA	NA	NA	NA	NA	NA	NA
DWS	Nov	1.49239	1.01433	1.6663	0.38346	1.69049	NA	1.02985	0.34287	NA	171.459	1.94815	0.226745	1.39068	3.19072	NA	NA	1.05185	3.71409	3.68735	NA	11.2423	82.4805	55.667	0.254859	14.7799	NA	NA	0.789372	NA	9.08983	0.237482	NA	NA	NA	211.848	23.8802	11.1094	NA	0.75437	2.17532	5.8446	1.11713	2.28789	1.34677	9.53036	NA	4.863	27.9764
DWS	Dec	1.11781	NA	1.1441	NA	1.25729	NA	NA	NA	NA	3.67871	0.886703	NA	1.52097	2.70268	NA	NA	1.29018	1.8212	NA	NA	3.22403	78.6186	30.3501	NA	15.9106	NA	NA	0.637401	NA	7.1759	NA	NA	NA	NA	198.942	4.21642	1.45599	NA	NA	1.22425	8.2942	NA	NA	1.42795	4.89877	NA	1.3665	31.3982
NA - not detected or Ct>20.01
[truncated: 46 more columns]
